# Supplementary material for: The Role of Oxytocin and Sex in Analgesic Placebo-Response: Exploratory Analysis from a Sham Randomized Clinical Trial in Chronic Back-Pain Patients
Source: J Clin Med. 2025 Oct 17;14(20):7348. doi: 10.3390/jcm14207348 (PMC12564996; doi:10.3390/jcm14207348)
Supplement: Supplementary file 1 [file jcm-14-07348-s001.zip]

Archive with 1 entries (1 files):
- jcm-3773043-supplementary.pdf
